# Supplementary material for: A Short-Term Cost-Effectiveness Analysis of Tirzepatide Versus Semaglutide for the Treatment of Obesity in Greece
Source: Healthcare (Basel). 2025 Aug 15;13(16):2011. doi: 10.3390/healthcare13162011 (PMC12385529; doi:10.3390/healthcare13162011)
Supplement: Supplementary file 1 [file healthcare-13-02011-s001.zip]

Archive with 1 entries (1 files):
- healthcare-3723002-supplementary.pdf
